# Supplementary material for: Generalizable spelling using a speech neuroprosthesis in an individual with severe limb and vocal paralysis
Source: Nat Commun. 2022 Nov 8;13:6510. doi: 10.1038/s41467-022-33611-3 (PMC9643551; doi:10.1038/s41467-022-33611-3)
Supplement: Supplementary file 9 — Source Data [file 41467_2022_33611_MOESM9_ESM.xlsx]

## Sheet: Fig 2A
Paradigm	Character Error Rate	Metric
Chance	0.84375	cer
Chance	0.876712	cer
Chance	0.873418	cer
Chance	0.775	cer
Chance	0.825243	cer
Chance	0.756757	cer
Chance	0.833333	cer
Chance	0.819149	cer
Chance	0.813084	cer
Chance	0.831461	cer
Chance	0.877551	cer
Chance	0.761468	cer
Chance	0.792	cer
Chance	0.854167	cer
Chance	0.885417	cer
Chance	0.835443	cer
Chance	0.825243	cer
Chance	0.834951	cer
Chance	0.891892	cer
Chance	0.868687	cer
Chance	0.837838	cer
Chance	0.811765	cer
Chance	0.775281	cer
Chance	0.894737	cer
Chance	0.791209	cer
Chance	0.88	cer
Chance	0.839506	cer
Chance	0.791667	cer
Chance	0.813953	cer
Chance	0.890411	cer
Chance	0.794118	cer
Chance	0.878049	cer
Chance	0.790123	cer
Chance	0.852941	cer
Only Neural Decoding	0.341772	cer
Only Neural Decoding	0.344262	cer
Only Neural Decoding	0.307692	cer
Only Neural Decoding	0.292929	cer
Only Neural Decoding	0.348837	cer
Only Neural Decoding	0.4	cer
Only Neural Decoding	0.362069	cer
Only Neural Decoding	0.435897	cer
Only Neural Decoding	0.284091	cer
Only Neural Decoding	0.479452	cer
Only Neural Decoding	0.325	cer
Only Neural Decoding	0.438202	cer
Only Neural Decoding	0.428571	cer
Only Neural Decoding	0.379747	cer
Only Neural Decoding	0.363636	cer
Only Neural Decoding	0.2	cer
Only Neural Decoding	0.364706	cer
Only Neural Decoding	0.255814	cer
Only Neural Decoding	0.4	cer
Only Neural Decoding	0.265823	cer
Only Neural Decoding	0.304348	cer
Only Neural Decoding	0.257143	cer
Only Neural Decoding	0.369863	cer
Only Neural Decoding	0.234043	cer
Only Neural Decoding	0.472973	cer
Only Neural Decoding	0.352381	cer
Only Neural Decoding	0.323077	cer
Only Neural Decoding	0.35443	cer
Only Neural Decoding	0.416667	cer
Only Neural Decoding	0.491803	cer
Only Neural Decoding	0.301887	cer
Only Neural Decoding	0.30303	cer
Only Neural Decoding	0.307692	cer
Only Neural Decoding	0.4	cer
+ Vocab. Constraints	0.270833	cer
+ Vocab. Constraints	0.246575	cer
+ Vocab. Constraints	0.177215	cer
+ Vocab. Constraints	0.3	cer
+ Vocab. Constraints	0.291262	cer
+ Vocab. Constraints	0.175676	cer
+ Vocab. Constraints	0.305556	cer
+ Vocab. Constraints	0.351064	cer
+ Vocab. Constraints	0.130841	cer
+ Vocab. Constraints	0.337079	cer
+ Vocab. Constraints	0.234694	cer
+ Vocab. Constraints	0.119266	cer
+ Vocab. Constraints	0.28	cer
+ Vocab. Constraints	0.34375	cer
+ Vocab. Constraints	0.333333	cer
+ Vocab. Constraints	0.164557	cer
+ Vocab. Constraints	0.203883	cer
+ Vocab. Constraints	0.116505	cer
+ Vocab. Constraints	0.202703	cer
+ Vocab. Constraints	0.121212	cer
+ Vocab. Constraints	0.162162	cer
+ Vocab. Constraints	0.129412	cer
+ Vocab. Constraints	0.280899	cer
+ Vocab. Constraints	0.0701754	cer
+ Vocab. Constraints	0.395604	cer
+ Vocab. Constraints	0.256	cer
+ Vocab. Constraints	0.308642	cer
+ Vocab. Constraints	0.1875	cer
+ Vocab. Constraints	0.325581	cer
+ Vocab. Constraints	0.506849	cer
+ Vocab. Constraints	0.0735294	cer
+ Vocab. Constraints	0.121951	cer
+ Vocab. Constraints	0.296296	cer
+ Vocab. Constraints	0.308824	cer
+ LM (Realtime results)	0.114583	cer
+ LM (Realtime results)	0.0273973	cer
+ LM (Realtime results)	0	cer
+ LM (Realtime results)	0.141667	cer
+ LM (Realtime results)	0.126214	cer
+ LM (Realtime results)	0.0945946	cer
+ LM (Realtime results)	0.111111	cer
+ LM (Realtime results)	0.234043	cer
+ LM (Realtime results)	0.046729	cer
+ LM (Realtime results)	0	cer
+ LM (Realtime results)	0.112245	cer
+ LM (Realtime results)	0.0366972	cer
+ LM (Realtime results)	0.192	cer
+ LM (Realtime results)	0.21875	cer
+ LM (Realtime results)	0	cer
+ LM (Realtime results)	0.0759494	cer
+ LM (Realtime results)	0.0970874	cer
+ LM (Realtime results)	0.00970874	cer
+ LM (Realtime results)	0	cer
+ LM (Realtime results)	0	cer
+ LM (Realtime results)	0	cer
+ LM (Realtime results)	0.0117647	cer
+ LM (Realtime results)	0.146067	cer
+ LM (Realtime results)	0.0175439	cer
+ LM (Realtime results)	0.274725	cer
+ LM (Realtime results)	0.16	cer
+ LM (Realtime results)	0.037037	cer
+ LM (Realtime results)	0.0416667	cer
+ LM (Realtime results)	0.116279	cer
+ LM (Realtime results)	0.273973	cer
+ LM (Realtime results)	0	cer
+ LM (Realtime results)	0	cer
+ LM (Realtime results)	0.0864198	cer
+ LM (Realtime results)	0.0294118	cer

## Sheet: Fig 2B
Paradigm	Word Error Rate	Metric
Chance	1	wer
Chance	1	wer
Chance	1.05263	wer
Chance	1.07692	wer
Chance	1	wer
Chance	0.894737	wer
Chance	1.11765	wer
Chance	1.2	wer
Chance	0.958333	wer
Chance	1.1	wer
Chance	1.04348	wer
Chance	0.96	wer
Chance	1.2	wer
Chance	1.13636	wer
Chance	1.08333	wer
Chance	1	wer
Chance	1	wer
Chance	1.04545	wer
Chance	1	wer
Chance	1	wer
Chance	1.04167	wer
Chance	0.947368	wer
Chance	0.9	wer
Chance	1	wer
Chance	0.904762	wer
Chance	1.16	wer
Chance	1	wer
Chance	0.909091	wer
Chance	1	wer
Chance	1	wer
Chance	1	wer
Chance	1	wer
Chance	0.95	wer
Chance	1	wer
Only Neural Decoding	1	wer
Only Neural Decoding	1	wer
Only Neural Decoding	1	wer
Only Neural Decoding	1	wer
Only Neural Decoding	1	wer
Only Neural Decoding	1	wer
Only Neural Decoding	1	wer
Only Neural Decoding	1	wer
Only Neural Decoding	1	wer
Only Neural Decoding	1	wer
Only Neural Decoding	1	wer
Only Neural Decoding	1	wer
Only Neural Decoding	1	wer
Only Neural Decoding	1	wer
Only Neural Decoding	1	wer
Only Neural Decoding	1	wer
Only Neural Decoding	1	wer
Only Neural Decoding	0.8	wer
Only Neural Decoding	1	wer
Only Neural Decoding	1	wer
Only Neural Decoding	1	wer
Only Neural Decoding	1	wer
Only Neural Decoding	1	wer
Only Neural Decoding	1	wer
Only Neural Decoding	1	wer
Only Neural Decoding	1	wer
Only Neural Decoding	1	wer
Only Neural Decoding	1	wer
Only Neural Decoding	1	wer
Only Neural Decoding	1	wer
Only Neural Decoding	1	wer
Only Neural Decoding	1	wer
Only Neural Decoding	1	wer
Only Neural Decoding	1	wer
+ Vocab. Constraints	0.681818	wer
+ Vocab. Constraints	0.588235	wer
+ Vocab. Constraints	0.526316	wer
+ Vocab. Constraints	0.730769	wer
+ Vocab. Constraints	0.727273	wer
+ Vocab. Constraints	0.315789	wer
+ Vocab. Constraints	0.705882	wer
+ Vocab. Constraints	0.95	wer
+ Vocab. Constraints	0.333333	wer
+ Vocab. Constraints	0.7	wer
+ Vocab. Constraints	0.565217	wer
+ Vocab. Constraints	0.28	wer
+ Vocab. Constraints	0.76	wer
+ Vocab. Constraints	0.772727	wer
+ Vocab. Constraints	0.791667	wer
+ Vocab. Constraints	0.473684	wer
+ Vocab. Constraints	0.454545	wer
+ Vocab. Constraints	0.272727	wer
+ Vocab. Constraints	0.368421	wer
+ Vocab. Constraints	0.36	wer
+ Vocab. Constraints	0.583333	wer
+ Vocab. Constraints	0.473684	wer
+ Vocab. Constraints	0.8	wer
+ Vocab. Constraints	0.230769	wer
+ Vocab. Constraints	0.857143	wer
+ Vocab. Constraints	0.68	wer
+ Vocab. Constraints	0.85	wer
+ Vocab. Constraints	0.545455	wer
+ Vocab. Constraints	0.8	wer
+ Vocab. Constraints	1.05882	wer
+ Vocab. Constraints	0.263158	wer
+ Vocab. Constraints	0.2	wer
+ Vocab. Constraints	0.8	wer
+ Vocab. Constraints	0.8125	wer
+ LM (Realtime results)	0.227273	wer
+ LM (Realtime results)	0.117647	wer
+ LM (Realtime results)	0	wer
+ LM (Realtime results)	0.269231	wer
+ LM (Realtime results)	0.318182	wer
+ LM (Realtime results)	0.105263	wer
+ LM (Realtime results)	0.294118	wer
+ LM (Realtime results)	0.5	wer
+ LM (Realtime results)	0.0833333	wer
+ LM (Realtime results)	0	wer
+ LM (Realtime results)	0.173913	wer
+ LM (Realtime results)	0.04	wer
+ LM (Realtime results)	0.44	wer
+ LM (Realtime results)	0.5	wer
+ LM (Realtime results)	0	wer
+ LM (Realtime results)	0.105263	wer
+ LM (Realtime results)	0.136364	wer
+ LM (Realtime results)	0.0909091	wer
+ LM (Realtime results)	0	wer
+ LM (Realtime results)	0	wer
+ LM (Realtime results)	0	wer
+ LM (Realtime results)	0.0526316	wer
+ LM (Realtime results)	0.3	wer
+ LM (Realtime results)	0.0769231	wer
+ LM (Realtime results)	0.52381	wer
+ LM (Realtime results)	0.28	wer
+ LM (Realtime results)	0.1	wer
+ LM (Realtime results)	0.0909091	wer
+ LM (Realtime results)	0.2	wer
+ LM (Realtime results)	0.470588	wer
+ LM (Realtime results)	0	wer
+ LM (Realtime results)	0	wer
+ LM (Realtime results)	0.15	wer
+ LM (Realtime results)	0.0625	wer

## Sheet: Fig 2CD
blocks	CPM	WPM
1	29.7	7.2
1	28.3279	6.29508
1	29.1692	7.01538
1	29.52	6.72
1	29.6471	7.05882
1	29.6	7.6
1	29.7931	7.03448
1	29.9221	7.16883
1	29.4545	6.81818
1	29.2603	6.57534
1	29.5385	7.07692
1	29.3933	6.74157
1	29.434	6.56604
1	28.8608	6.37975
1	29.9221	7.48052
1	29.0909	6.90909
1	29.1429	6.28571
1	29.0233	6.4186
1	29.6	7.6
1	30.0759	7.59494
1	28.9565	6.26087
1	29.1429	6.51429
1	29.2603	6.57534
1	29.1064	6.6383
1	28.8	6.08
1	27.2308	4.38462
1	29.5385	7.01538
1	28.8608	6.37975
1	29.3333	7.33333
1	28.3279	6.29508
1	30.7925	8.60377
1	29.8182	7.27273
1	30	7.5
1	29.6727	6.98182

## Sheet: Fig 2E
length pred	length real
11	11
22	21
13	13
12	12
22	22
10	10
8	8
13	13
12	12
18	18
16	16
12	12
17	17
8	8
12	12
19	18
13	13
25	25
14	14
29	29
16	16
17	18
14	14
15	15
23	23
16	16
17	17
14	14
6	6
7	7
21	21
16	16
21	21
23	23
17	18
21	21
16	16
9	9
21	21
22	22
18	18
18	18
16	16
12	12
27	27
18	18
14	14
13	13
19	19
17	17
15	17
9	9
28	28
15	15
17	17
20	20
10	9
23	23
27	27
24	24
22	22
12	12
22	22
16	16
11	11
18	18
16	16
12	12
20	20
14	14
15	15
9	8
12	12
12	12
17	17
16	16
13	13
17	18
29	29
25	25
18	18
16	16
23	23
14	14
15	15
7	7
16	16
14	14
17	17
6	6
9	9
16	16
21	21
21	21
12	12
14	14
23	23
21	21
16	16
18	18
21	21
9	9
22	22
18	18
16	16
18	18
12	12
27	27
17	17
17	17
13	13
21	20
17	17
28	28
9	9
9	9
22	22
26	27
23	23
24	24
15	15
14	14
16	16
20	20
18	18
12	12
16	16
11	11
22	22
13	13
11	11
12	12
10	10
8	8
18	18
13	13
12	12
18	18
12	12
14	14
9	9
19	19
14	14
17	18
14	14
18	18
15	15
21	21
22	22
12	12

## Sheet: Fig 3A
Features	paradigm	Accuracy
HGA	mimed	0.314917
HGA	mimed	0.27923
HGA	mimed	0.284519
HGA	mimed	0.3
HGA	mimed	0.29096
HGA	mimed	0.304654
HGA	mimed	0.280057
HGA	mimed	0.298422
HGA	mimed	0.295714
HGA	mimed	0.292414
LFS	mimed	0.472376
LFS	mimed	0.469051
LFS	mimed	0.444909
LFS	mimed	0.449296
LFS	mimed	0.467514
LFS	mimed	0.472496
LFS	mimed	0.452617
LFS	mimed	0.444763
LFS	mimed	0.397143
LFS	mimed	0.404138
HGA + LFS	mimed	0.562155
HGA + LFS	mimed	0.536451
HGA + LFS	mimed	0.546722
HGA + LFS	mimed	0.557746
HGA + LFS	mimed	0.563559
HGA + LFS	mimed	0.554302
HGA + LFS	mimed	0.516266
HGA + LFS	mimed	0.517934
HGA + LFS	mimed	0.505714
HGA + LFS	mimed	0.537931

## Sheet: Fig 3B-E_raw_alone_salience
0
0.0258257
0.00956583
0.0152561
0.0174858
0.0204119
0.0141262
0.03087
0.0236917
0.0317071
0.0153129
0.0304769
0.0259336
0.0121491
0.0311014
0.0241158
0.029986
0.0273733
0.0215791
0.0155292
0.0156824
0.018552
0.0256169
0.0316364
0.0119689
0.0258525
0.0238875
0.0341745
0.0246687
0.0216132
0.0273411
0.0135142
0.0251916
0.0149508
0.017754
0.015248
0.0228069
0.0133369
0.0204888
0.0191634
0.0353928
0.018251
0.0227731
0.011758
0.0133078
0.00867071
0.019503
0.0238033
0.0104955
0.0118705
0.0163221
0.0245182
0.0130372
0.00907925
0.0144542
0.0136453
0.0135246
0.0190731
0.0145016
0.015089
0.0174553
0.0167826
0.00897531
0.0112564
0.012012
0.011003
0.0127006
0.0215316
0.0104266
0.0103268
0.021202
0.0119323
0.00979239
0.0134229
0.0150445
0.0106095
0.0199343
0.0145212
0.00885413
0.0221606
0.0108822
0.00852882
0.00989427
0.0119136
0.00892912
0.0156686
0.0145261
0.0105659
0.0114983
0.0119318
0.0141761
0.0243272
0.00882978
0.0152847
0.00977934
0.015126
0.0120123
0.0234854
0.0153808
0.02044
0.0330784
0.0404396
0.0188344
0.0106559
0.0173256
0.0347319
0.0263368
0.0340032
0.0176015
0.0251032
0.0227934
0.0203292
0.0211901
0.0192347
0.0348386
0.0120174
0.0118825
0.0239732
0.0179011
0.0243906
0.0243386
0.0414261
0.0181831
0.0215302
0.0158604
0.0267464
0.0159757
0.040433
0.0125001

## Sheet: Fig 3B-E_hga_alone_salience
0
0.0131234
0.00807583
0.00993622
0.00712891
0.0176268
0.00664931
0.00613178
0.0147556
0.00904414
0.006485
0.0145233
0.0158331
0.00891325
0.0129279
0.0154289
0.0146465
0.0122673
0.0117972
0.0112026
0.0078269
0.00755651
0.0158066
0.00810917
0.012009
0.0155986
0.00836008
0.0117588
0.0122579
0.0115621
0.00687025
0.00922445
0.0106353
0.00558952
0.0134233
0.00598047
0.010334
0.00680941
0.00638914
0.00917137
0.00861662
0.0112286
0.0105553
0.00604368
0.0054577
0.0134007
0.00933536
0.0138104
0.006136
0.00620878
0.00524717
0.00876888
0.00574916
0.00832365
0.00519298
0.00670138
0.00766263
0.00551336
0.00856108
0.0104442
0.00627215
0.0056949
0.0222174
0.00594707
0.008013
0.00579793
0.00565794
0.00991841
0.00719635
0.00596993
0.00657086
0.00789729
0.0059408
0.00630111
0.00587856
0.00629027
0.0119922
0.00642366
0.00737337
0.00795701
0.00596611
0.00538682
0.00639515
0.00617219
0.0145903
0.00558318
0.00630245
0.00643397
0.00643466
0.00548244
0.00574128
0.00737145
0.0154143
0.00618647
0.00546178
0.0065771
0.0257055
0.00880854
0.0087473
0.0344054
0.0115668
0.0358212
0.0266674
0.00780028
0.00810369
0.00856439
0.0146603
0.0171067
0.00768094
0.0320003
0.00760946
0.0130826
0.0115173
0.0104663
0.00815636
0.00963755
0.00785834
0.0125037
0.00894619
0.00818837
0.0120649
0.0141848
0.0117503
0.0147727
0.0105367
0.0120715
0.00730282
0.0226216
0.0117704

## Sheet: Fig 3B-E_rawhga_salience
0
0.0247218
0.00915627
0.0116501
0.0155528
0.0177938
0.0132555
0.0294225
0.022624
0.0258709
0.0143669
0.0310212
0.0222807
0.0105626
0.0291637
0.0199546
0.0263771
0.0219218
0.0203287
0.0136697
0.0136291
0.0180094
0.0247123
0.0284575
0.0089621
0.0184416
0.0182646
0.0291289
0.019812
0.0187229
0.0244058
0.0106485
0.0203642
0.0137562
0.0118535
0.0150472
0.0176125
0.0114308
0.0191947
0.0188203
0.0291944
0.0147787
0.0190079
0.0104863
0.0111155
0.00770978
0.0182065
0.0218008
0.00869838
0.00902846
0.0137539
0.0192801
0.00962026
0.0083729
0.0135896
0.0108934
0.0109783
0.0167443
0.0107413
0.011069
0.0141462
0.0141323
0.00804753
0.0100167
0.0110025
0.0124416
0.0120035
0.0179207
0.0111744
0.0092594
0.0184918
0.00991664
0.00927059
0.0109662
0.0122013
0.00910386
0.0163349
0.00997598
0.00751518
0.0219594
0.00927079
0.00839447
0.00756845
0.010259
0.00745474
0.0121631
0.0123797
0.00879496
0.0102695
0.0118421
0.0104409
0.0205945
0.00754424
0.013624
0.00705238
0.0113904
0.00950559
0.0228122
0.011842
0.015077
0.0240472
0.029191
0.0128731
0.00866748
0.0138312
0.027118
0.0159578
0.0237058
0.0141775
0.0186316
0.0203616
0.0154684
0.0189437
0.0177788
0.0292772
0.0096574
0.00968681
0.0205771
0.0138137
0.0199187
0.0187427
0.032142
0.0131227
0.01886
0.0127978
0.0260682
0.0126529
0.0301598
0.010822
0.0158395
0.00800617
0.0107816
0.00830108
0.0166412
0.00835216
0.0093681
0.0160726
0.00966057
0.00821259
0.0171521
0.0183885
0.00893124
0.0164779
0.0174582
0.0156703
0.0127373
0.0145935
0.0137118
0.00967304
0.00808009
0.0144637
0.00925212
0.0107742
0.0149995
0.0112766
0.0115135
0.0125653
0.0128494
0.0095969
0.00964673
0.010669
0.00755905
0.0128269
0.00836217
0.00992179
0.00917563
0.00785024
0.0101126
0.00943554
0.010854
0.0106452
0.00838025
0.00766671
0.0139241
0.0111287
0.0145626
0.00769802
0.0086334
0.00760689
0.00940278
0.00828051
0.00842162
0.00823039
0.00965125
0.0100791
0.00763415
0.00879316
0.0109977
0.00900771
0.00859477
0.0223379
0.00876117
0.0090551
0.00960969
0.00765604
0.0108823
0.00938335
0.00823763
0.00979201
0.00974024
0.00746833
0.00776331
0.00787845
0.00877022
0.015927
0.00851555
0.00887696
0.00995773
0.00943922
0.00729892
0.0101019
0.00862879
0.0174312
0.00798163
0.00977582
0.00886942
0.00814119
0.00773431
0.00778489
0.00928023
0.0187487
0.00826323
0.00806466
0.00975136
0.0292959
0.0120183
0.0104689
0.0348774
0.0126843
0.0293793
0.0276735
0.00999144
0.0103189
0.0131896
0.0164213
0.0173543
0.00907903
0.0373897
0.0109268
0.0112698
0.0122361
0.0112353
0.0103215
0.0110018
0.0085836
0.0162044
0.0114404
0.0119215
0.0144581
0.0171995
0.014862
0.0135211
0.0120927
0.0136676
0.00940034
0.0220396
0.013886

## Sheet: Fig 3FG
Temporal PR	Spatial PR	80% var PC, Spatial	80% var PC, Temporal	Condition
3.91751	2.2863	7	17	hga
3.87696	2.27342	7	17	hga
3.80347	2.26042	7	17	hga
3.91439	2.28386	7	16	hga
3.89544	2.30199	7	17	hga
3.77071	2.32408	7	16	hga
3.87536	2.27473	7	16	hga
3.78121	2.26542	7	16	hga
3.86012	2.27283	7	16	hga
3.8332	2.29753	7	17	hga
3.92034	2.30468	7	17	hga
3.8935	2.28974	7	16	hga
3.76785	2.30641	7	16	hga
3.91709	2.27933	7	16	hga
3.81167	2.29558	7	16	hga
3.87314	2.30172	8	17	hga
3.96141	2.30892	7	16	hga
3.70248	2.24692	7	16	hga
3.80215	2.30775	7	16	hga
3.84335	2.28243	7	17	hga
3.71052	2.25894	7	16	hga
3.93855	2.33271	8	17	hga
3.93297	2.28939	7	17	hga
3.83358	2.28606	7	16	hga
3.75244	2.29416	7	16	hga
3.99874	2.33442	7	16	hga
3.79297	2.22899	6	16	hga
3.8315	2.26659	7	17	hga
3.84335	2.29313	7	16	hga
3.77235	2.30059	8	17	hga
3.88151	2.2717	7	16	hga
3.93045	2.2179	7	16	hga
3.68618	2.25139	6	16	hga
3.83648	2.29152	7	17	hga
3.91613	2.42446	8	17	hga
3.88876	2.33906	8	17	hga
3.85124	2.302	7	17	hga
3.95742	2.27785	7	17	hga
3.81547	2.25192	7	17	hga
3.81793	2.26747	7	16	hga
3.75582	2.25469	7	16	hga
3.72691	2.31257	7	16	hga
3.82796	2.25756	7	17	hga
3.91909	2.34127	8	16	hga
3.83025	2.18217	6	16	hga
3.70495	2.21654	7	16	hga
3.84715	2.25584	7	16	hga
3.82058	2.26261	7	16	hga
3.70627	2.24144	7	16	hga
3.85211	2.3093	7	16	hga
3.73994	2.26488	7	16	hga
3.8693	2.30777	8	16	hga
3.91701	2.28305	7	16	hga
3.75159	2.28481	7	16	hga
3.9558	2.28706	7	17	hga
3.90455	2.26853	7	17	hga
3.89785	2.24921	7	16	hga
3.88688	2.2501	7	16	hga
3.91499	2.29959	7	17	hga
3.96975	2.32405	8	17	hga
3.80534	2.29348	7	16	hga
3.84278	2.22379	6	16	hga
3.75586	2.28719	7	17	hga
3.82315	2.26691	7	16	hga
3.74612	2.23663	6	16	hga
3.75172	2.27837	7	16	hga
3.97494	2.3183	7	16	hga
3.82899	2.29584	7	17	hga
3.72651	2.29021	7	16	hga
3.79398	2.34436	7	17	hga
3.89029	2.24651	7	16	hga
4.02082	2.3013	7	17	hga
3.8991	2.22809	6	16	hga
3.81731	2.26935	7	16	hga
3.93144	2.24481	7	16	hga
3.82721	2.29958	7	17	hga
3.97098	2.36018	8	17	hga
3.68711	2.2171	6	15	hga
3.72044	2.28474	7	16	hga
3.88582	2.29668	7	16	hga
3.81955	2.27503	7	16	hga
3.83526	2.28288	7	16	hga
3.97052	2.32097	7	17	hga
3.78941	2.30013	7	16	hga
3.79178	2.33177	8	17	hga
3.7895	2.30243	7	16	hga
3.74866	2.27681	7	16	hga
3.71885	2.28054	7	17	hga
3.93806	2.28729	7	16	hga
3.88754	2.29411	7	16	hga
3.92485	2.23897	7	17	hga
3.76582	2.25306	7	16	hga
3.81741	2.36216	8	16	hga
3.80176	2.32951	7	16	hga
3.88991	2.27245	7	16	hga
3.8335	2.34322	8	17	hga
3.87058	2.26722	7	16	hga
3.72014	2.26714	7	16	hga
3.73665	2.29266	7	16	hga
3.79843	2.28199	7	17	hga
7.40314	5.68497	10	23	raw
7.38034	5.79449	10	22	raw
7.41553	5.72512	10	22	raw
7.47941	5.73763	9	23	raw
7.47705	5.69547	10	22	raw
7.2548	5.53457	10	22	raw
7.31219	5.71079	10	22	raw
7.49516	5.69519	10	23	raw
7.47405	5.7468	10	22	raw
7.30774	5.77287	10	23	raw
6.89629	5.51553	10	22	raw
7.54554	5.64629	9	22	raw
7.75191	5.78815	10	22	raw
7.13057	5.59881	10	22	raw
7.4263	5.71959	10	23	raw
7.37806	5.81935	10	22	raw
7.72515	5.88295	10	23	raw
7.26147	5.67543	10	22	raw
7.39526	5.5442	9	22	raw
7.32875	5.60177	9	22	raw
7.00993	5.72182	10	22	raw
7.59902	5.81433	10	23	raw
7.71007	5.94066	10	23	raw
7.54735	5.80548	10	22	raw
7.13568	5.58468	9	22	raw
7.59134	5.46529	9	22	raw
7.46003	5.75492	10	23	raw
7.33123	5.70336	10	22	raw
7.46332	5.63529	10	22	raw
7.80722	5.85799	10	23	raw
7.25495	5.5548	10	22	raw
7.38021	5.6392	10	22	raw
7.12746	5.73117	10	22	raw
7.27065	5.53371	9	22	raw
7.43515	5.78574	10	23	raw
7.69476	5.77426	10	22	raw
7.54049	5.74399	9	22	raw
7.5448	5.68988	10	22	raw
7.38067	5.672	10	22	raw
7.46796	5.79949	10	22	raw
7.25752	5.61674	10	22	raw
7.2549	5.6422	10	22	raw
7.303	5.62773	10	22	raw
7.7084	5.8249	10	23	raw
7.78219	5.76397	10	23	raw
7.17655	5.78985	10	22	raw
7.44991	5.70535	10	22	raw
7.4428	5.88279	10	23	raw
7.01287	5.4929	9	22	raw
7.2	5.63119	10	22	raw
7.26195	5.52187	9	22	raw
7.42963	5.53256	9	22	raw
7.08793	5.75221	10	23	raw
7.37052	5.55566	10	22	raw
7.52147	5.68935	9	23	raw
7.23472	5.67404	10	22	raw
7.23674	5.63262	10	22	raw
7.42862	5.70937	9	22	raw
7.2225	5.53613	10	22	raw
7.50016	5.70188	10	22	raw
7.47077	5.81986	10	22	raw
7.57025	5.75083	10	22	raw
6.88944	5.53009	10	22	raw
7.31478	5.70089	10	23	raw
7.25585	5.47326	9	22	raw
7.29361	5.60898	10	22	raw
7.49829	5.60408	9	22	raw
7.60654	5.69258	10	22	raw
7.11069	5.77266	10	23	raw
7.60918	5.87153	10	23	raw
7.41574	5.75902	10	22	raw
7.27447	5.60793	10	22	raw
7.20336	5.43927	9	22	raw
7.47992	5.75624	10	22	raw
7.46573	5.58719	9	22	raw
7.26624	5.64149	10	22	raw
7.60827	5.77897	10	23	raw
7.18459	5.55794	10	22	raw
7.35624	5.7285	10	22	raw
7.46316	5.7674	10	22	raw
7.54394	5.71959	10	22	raw
7.30412	5.63282	9	22	raw
7.61578	5.6453	10	22	raw
7.65026	5.75518	10	23	raw
7.45651	5.69005	10	22	raw
7.20142	5.58892	10	22	raw
7.51925	5.69833	10	22	raw
7.06805	5.57355	10	23	raw
7.30599	5.51519	9	22	raw
7.23943	5.69934	10	22	raw
7.6822	5.64084	9	22	raw
7.40834	5.74356	10	22	raw
7.53855	5.80337	10	23	raw
7.39351	5.72212	10	22	raw
7.13332	5.38627	9	21	raw
7.40501	5.70811	10	22	raw
7.24631	5.70466	10	23	raw
7.24156	5.70795	10	22	raw
7.55808	5.76922	10	23	raw
7.75039	5.75671	10	22	raw
5.16836	4.40093	13	17	hga + raw
5.85817	4.35295	14	18	hga + raw
5.36148	4.57055	13	17	hga + raw
4.78356	4.15802	11	16	hga + raw
5.18859	4.144	14	18	hga + raw
5.10629	4.23203	12	16	hga + raw
5.70328	4.39003	12	17	hga + raw
4.92396	4.18298	12	16	hga + raw
4.93473	4.18838	11	15	hga + raw
5.00648	4.15769	13	16	hga + raw
6.43758	4.64733	16	20	hga + raw
4.51697	3.70993	10	14	hga + raw
5.85984	4.93443	15	18	hga + raw
4.73656	3.79433	10	15	hga + raw
5.52295	4.01433	13	17	hga + raw
4.53733	4.05951	12	16	hga + raw
5.39236	4.49516	14	18	hga + raw
4.52979	4.01113	12	15	hga + raw
4.46211	3.63662	11	14	hga + raw
5.8489	5.05384	14	18	hga + raw
5.68577	4.15873	14	17	hga + raw
5.08904	3.93696	12	16	hga + raw
5.47116	3.86262	13	18	hga + raw
4.80485	3.88395	13	16	hga + raw
5.08303	4.28279	12	16	hga + raw
5.70553	4.20895	12	18	hga + raw
5.04607	4.384	13	17	hga + raw
5.24571	4.01063	13	17	hga + raw
4.99723	4.31689	13	16	hga + raw
5.29358	3.94342	13	17	hga + raw
5.75411	4.38673	13	18	hga + raw
5.46137	4.14597	12	17	hga + raw
4.8473	4.08309	14	16	hga + raw
5.9033	4.5022	13	18	hga + raw
4.61058	4.06032	12	15	hga + raw
5.13801	4.17499	14	17	hga + raw
4.78411	3.86267	12	16	hga + raw
4.55623	3.76403	12	15	hga + raw
4.47351	3.68	11	15	hga + raw
4.72517	4.0406	12	16	hga + raw
5.0431	4.16841	12	16	hga + raw
5.01519	4.28866	12	16	hga + raw
5.6547	4.47672	13	17	hga + raw
5.82279	4.33121	13	17	hga + raw
6.47828	4.79203	15	20	hga + raw
4.59311	3.65569	12	16	hga + raw
4.77108	3.90945	12	15	hga + raw
4.64518	4.10891	12	16	hga + raw
5.21261	4.15491	13	16	hga + raw
5.54541	4.93256	15	17	hga + raw
5.68106	4.95513	12	17	hga + raw
5.86372	4.67822	14	18	hga + raw
5.59041	4.55373	13	17	hga + raw
4.83032	4.11497	12	16	hga + raw
4.85037	4.15197	12	16	hga + raw
4.94456	4.48704	14	16	hga + raw
5.24995	4.04497	11	17	hga + raw
5.87789	4.60069	13	17	hga + raw
4.84506	4.01367	12	16	hga + raw
5.55095	4.3026	14	18	hga + raw
5.11684	4.29139	14	17	hga + raw
4.97947	3.96813	12	16	hga + raw
4.66047	3.92534	12	16	hga + raw
4.68166	3.80433	12	16	hga + raw
5.45419	4.05297	13	17	hga + raw
6.07193	4.70899	17	19	hga + raw
5.888	4.84618	15	18	hga + raw
5.10501	4.45765	13	17	hga + raw
5.63681	4.79329	14	17	hga + raw
5.50405	4.94887	14	18	hga + raw
4.93073	3.88856	12	15	hga + raw
4.732	3.7066	12	16	hga + raw
4.84807	3.81816	11	16	hga + raw
4.83414	3.81727	12	15	hga + raw
4.94418	4.3478	12	16	hga + raw
5.11725	4.08269	13	17	hga + raw
5.68983	4.19809	12	18	hga + raw
5.35843	4.28628	14	17	hga + raw
5.57688	4.49947	14	17	hga + raw
5.15191	4.40953	13	16	hga + raw
4.87764	3.9557	12	16	hga + raw
6.32489	4.8862	13	18	hga + raw
5.35271	4.51723	14	18	hga + raw
5.38634	4.54974	14	17	hga + raw
5.85118	4.15806	14	18	hga + raw
5.44003	4.32609	12	17	hga + raw
5.25944	4.80421	14	17	hga + raw
4.97854	4.14373	13	17	hga + raw
5.82242	4.85304	14	17	hga + raw
5.17538	4.15721	13	17	hga + raw
5.72395	4.45661	14	18	hga + raw
4.75315	3.5507	11	16	hga + raw
5.40592	4.71601	14	17	hga + raw
5.19291	4.85292	14	17	hga + raw
5.51795	4.97894	13	17	hga + raw
5.34264	4.79629	14	17	hga + raw
5.75913	4.10502	14	18	hga + raw
5.4686	4.61188	13	16	hga + raw
4.81044	3.97828	12	16	hga + raw
5.06002	4.17368	12	16	hga + raw

## Sheet: Fig 3H
accuracy (% of original)	Temporal Smoothing	Data Type
0.979006	0	hga
0.967637	0	hga
0.985056	0	hga
0.966975	0	hga
0.998726	0	hga
1.05928	0	hga
1.03514	0	hga
1.0488	0	hga
0.990311	0	hga
0.969065	0	hga
1.02995	0	raw
1.0201	0	raw
0.948868	0	raw
0.979699	0	raw
1.02168	0	raw
1.01551	0	raw
0.974633	0	raw
1.05457	0	raw
0.919649	0	raw
1.03535	0	raw
1.02623	0	hga_and_raw
0.984686	0	hga_and_raw
1.03288	0	hga_and_raw
0.946847	0	hga_and_raw
1.06239	0	hga_and_raw
0.969353	0	hga_and_raw
1.01855	0	hga_and_raw
0.992481	0	hga_and_raw
0.966251	0	hga_and_raw
1.00033	0	hga_and_raw
1.02203	1	hga
0.976409	1	hga
1.02358	1	hga
1.00069	1	hga
1.04629	1	hga
1.02686	1	hga
0.958759	1	hga
0.985056	1	hga
1.08132	1	hga
0.976755	1	hga
1.12202	1	raw
1.06905	1	raw
0.986081	1	raw
1.05939	1	raw
1.06673	1	raw
1.01976	1	raw
1.04304	1	raw
0.977429	1	raw
1.15373	1	raw
0.996151	1	raw
1.08493	1	hga_and_raw
0.986189	1	hga_and_raw
1.06487	1	hga_and_raw
1.10513	1	hga_and_raw
1.01475	1	hga_and_raw
1.06601	1	hga_and_raw
1.02069	1	hga_and_raw
0.967669	1	hga_and_raw
1.10982	1	hga_and_raw
1.01869	1	hga_and_raw
1.0499	2	hga
1.00471	2	hga
1.03301	2	hga
0.912668	2	hga
0.978162	2	hga
0.993888	2	hga
1.00694	2	hga
0.989747	2	hga
1.05274	2	hga
1.06908	2	hga
1.02459	2	raw
1.07543	2	raw
0.966934	2	raw
1.10014	2	raw
1.05685	2	raw
0.975146	2	raw
1.02674	2	raw
1.00916	2	raw
1.11506	2	raw
1.0619	2	raw
1.06426	2	hga_and_raw
0.999304	2	hga_and_raw
1.05963	2	hga_and_raw
1.08968	2	hga_and_raw
1.0391	2	hga_and_raw
1.06339	2	hga_and_raw
0.969786	2	hga_and_raw
0.978102	2	hga_and_raw
1.0595	2	hga_and_raw
1.08084	2	hga_and_raw
1.01738	5	hga
0.971692	5	hga
0.976409	5	hga
0.945098	5	hga
1.01709	5	hga
0.984467	5	hga
1.07439	5	hga
0.94284	5	hga
1.15277	5	hga
1.03021	5	hga
1.00259	5	raw
0.973316	5	raw
0.98289	5	raw
1.04372	5	raw
1.0766	5	raw
0.920971	5	raw
1.0463	5	raw
0.955215	5	raw
1.03449	5	raw
0.979713	5	raw
1.03585	5	hga_and_raw
0.999304	5	hga_and_raw
0.980944	5	hga_and_raw
1.06649	5	hga_and_raw
1.04181	5	hga_and_raw
1.02672	5	hga_and_raw
1.00997	5	hga_and_raw
1.00679	5	hga_and_raw
1.08333	5	hga_and_raw
1.02409	5	hga_and_raw
1.03053	10	hga
0.892481	10	hga
0.994438	10	hga
0.915088	10	hga
0.998726	10	hga
1.05928	10	hga
0.977901	10	hga
0.986259	10	hga
0.906228	10	hga
0.973862	10	hga
0.995088	10	raw
0.90252	10	raw
0.967909	10	raw
0.950978	10	raw
1.00862	10	raw
0.973734	10	raw
0.922996	10	raw
0.979708	10	raw
0.93861	10	raw
0.986661	10	raw
1.008	10	hga_and_raw
0.94812	10	hga_and_raw
1.02505	10	hga_and_raw
1.00455	10	hga_and_raw
1.07044	10	hga_and_raw
1.01161	10	hga_and_raw
1.02121	10	hga_and_raw
0.992481	10	hga_and_raw
0.92729	10	hga_and_raw
1.019	10	hga_and_raw
0.964953	20	hga
0.892481	20	hga
0.980366	20	hga
0.89622	20	hga
0.993902	20	hga
1.03553	20	hga
0.992212	20	hga
0.99107	20	hga
0.999654	20	hga
0.916294	20	hga
0.957059	20	raw
0.934298	20	raw
0.872705	20	raw
0.970125	20	raw
0.959658	20	raw
0.996229	20	raw
1.00691	20	raw
0.956924	20	raw
0.919649	20	raw
1.01263	20	raw
0.958513	20	hga_and_raw
0.961179	20	hga_and_raw
0.980711	20	hga_and_raw
0.970452	20	hga_and_raw
1.02483	20	hga_and_raw
1.04331	20	hga_and_raw
0.989375	20	hga_and_raw
1.04331	20	hga_and_raw
0.958459	20	hga_and_raw
1.04301	20	hga_and_raw
0.864078	50	hga
0.877353	50	hga
0.872636	50	hga
0.815379	50	hga
0.905165	50	hga
0.866708	50	hga
0.809404	50	hga
0.895932	50	hga
0.866961	50	hga
0.850408	50	hga
0.836016	50	raw
0.804183	50	raw
0.800992	50	raw
0.805513	50	raw
0.757244	50	raw
0.717019	50	raw
0.814872	50	raw
0.742593	50	raw
0.828236	50	raw
0.825194	50	raw
0.911855	50	hga_and_raw
0.826196	50	hga_and_raw
0.836687	50	hga_and_raw
0.901625	50	hga_and_raw
0.857799	50	hga_and_raw
0.877427	50	hga_and_raw
0.838517	50	hga_and_raw
0.826822	50	hga_and_raw
0.897923	50	hga_and_raw
0.913308	50	hga_and_raw
0.729356	100	hga
0.674524	100	hga
0.679241	100	hga
0.667128	100	hga
0.69104	100	hga
0.692424	100	hga
0.713047	100	hga
0.69423	100	hga
0.662129	100	hga
0.680327	100	hga
0.496581	100	raw
0.491445	100	raw
0.481871	100	raw
0.470144	100	raw
0.483977	100	raw
0.433398	100	raw
0.514999	100	raw
0.422072	100	raw
0.525301	100	raw
0.52602	100	raw
0.674204	100	hga_and_raw
0.600631	100	hga_and_raw
0.6085	100	hga_and_raw
0.618257	100	hga_and_raw
0.638613	100	hga_and_raw
0.636462	100	hga_and_raw
0.632236	100	hga_and_raw
0.565995	100	hga_and_raw
0.60921	100	hga_and_raw
0.707949	100	hga_and_raw
0.454371	200	hga
0.516699	200	hga
0.450311	200	hga
0.433959	200	hga
0.40528	200	hga
0.513013	200	hga
0.38639	200	hga
0.413748	200	hga
0.490484	200	hga
0.436559	200	hga
0.250357	200	raw
0.247875	200	raw
0.222143	200	raw
0.277635	200	raw
0.277452	200	raw
0.27316	200	raw
0.248499	200	raw
0.292936	200	raw
0.290748	200	raw
0.275876	200	raw
0.37507	200	hga_and_raw
0.352607	200	hga_and_raw
0.326034	200	hga_and_raw
0.325233	200	hga_and_raw
0.329984	200	hga_and_raw
0.390911	200	hga_and_raw
0.318298	200	hga_and_raw
0.342419	200	hga_and_raw
0.410397	200	hga_and_raw
0.338779	200	hga_and_raw

[truncated: 24 more sheets: Fig 3B-E_stats, Fig 4A, Fig 4BC_alphabet1_1, Fig 4BC_alphabet1_2, Fig 4C_stats, Fig 5BC_overt_kilo_0, Fig 5BC_overt_kilo_101, Fig 5BC_overt_tango_0, Fig 5BC_overt_tango_101, Fig 5BC_mimed_kilo_0, Fig 5BC_mimed_kilo_101, Fig 5BC_mimed_tango_0, Fig 5BC_mimed_tango_101, Fig 5D, Fig 6A, Fig 6B, Fig 6C, Fig S4, Fig S4_stats, Fig S8_overt …]
